# Supplementary material for: A Pilot Study on Video Game Training Effects on Visual Working Memory: Behavioral and Neural Insights
Source: Brain Sci. 2025 Feb 4;15(2):153. doi: 10.3390/brainsci15020153 (PMC11852622; doi:10.3390/brainsci15020153)
Supplement: Supplementary file 1 [file brainsci-15-00153-s001.zip]

Archive with 2 entries (2 files):
- Figure S1-S6.pdf
- Figure S7-S14.pdf
